# Supplementary material for: Cardiopulmonary response during incremental shuttle walking test in a hallway versus on treadmill in Phase IV cardiac rehabilitation: a cross-sectional study
Source: Sci Rep. 2023 Aug 7;13:12806. doi: 10.1038/s41598-023-39999-2 (PMC10406847; doi:10.1038/s41598-023-39999-2)
Supplement: Supplementary file 1 — Supplementary Information 1. [file 41598_2023_39999_MOESM1_ESM.xlsx]

## Sheet: data for analysis
Subject	Test	Gender	Gender_group	Ageyrs	Staturem	Masskg	BMIkg.m2	WCcm	LLcm	HRrestbpm1tread	HRrest2shut	HRpeakbpm1tread	HRpeak2shut	@1minHRrecbpm1Tread	@1minHRrecbpm2shut	HRR1tread	HRR1Shut	TotalHRrecmin	SBPpremmHg1tread	SBPpremmHg2shut	DBPpremmHg1tread	DBPpremmHg2shut	SBPpostmmHg1tread	SBPpostmmHg2shut	DBPpostmmHg1tread	DBPpostmmHg2shut	Distancem1tread	Distancem2shut	Speedkm.h11tread	Speedkm.h12shut	Speedm.s1	BLCrestmmol.l11tread	BLCrestmmol.l12shut	BLCpeakmmol.l11tread	BLCpeakmmol.l12shut	Durationmin1tread	Durationmin2shut	Reasonforstopping1tread	SOB	RPEmorThan15	Reached_85_Hrmax	unable_to_maintain_pace	sever_leg_pain	Reasonforstopping2shut	SOB_shut	RPEmorThan15_shut	Reached_85_Hrmax_shut	unable_to_maintain_pace_shut	sever_leg_pain_shut
A	1 Tread	M	1	63	1.82	88.9	26.8385	104	100	87	78	135	125	120	110	15	15	04:40:00	143	156	87	90	210	218	89	102	630	550	6.7	6.7	1.86	0.75	1.49	4.82	4.2	9	8.27	SOB	1	0	0	0	0	SOB+Dizzness	1	0	0	0	0
B	1 Tread	M	1	53	1.77	86.1	27.4825	94	91	56	52	112	126	60	96	52	30	01:00:00	115	101	72	64	150	170	82	80	750	880	7.31	7.92	2.03	1.09	1.49	2.66	8.57	10	11	RPE >15	0	1	0	0	0	Reached 85% Hrmax	0	0	1	0	0
C	1 Shut	M	1	60	1.85	79.8	23.3163	88	96	83	90	135	130	94	104	41	26	01:24:00	127	112	78	75	142	138	77	77	630	660	6.7	7.31	1.86	0.93	0.88	2.92	3.63	9	9.19	RPE >15	0	1	0	0	0	Missed 2 Cones	0	0	0	1	0
D	1 Shut	F	2	58	1.62	71.7	27.3205	92	84	85	96	153	159	150	151	3	8	02:07:00	122	139	72	83	175	135	86	80	510	440	6.08	5.47	1.69	0.81	1.05	3.19	2.81	7.54	7.15	Reached 85% Hrmax	0	0	1	0	0	Reached 85% Hrmax	0	0	1	0	0
E	1 Tread	F	2	72	1.55	76.9	32.0083	88	85	58	66	108	110	75	89	33	21	01:46:00	147	127	80	78	145	157	79	82	275	370	4.86	5.47	1.35	0.97	1.2	1.1	1.52	5.2	6.32	unable to maintain pace	0	0	0	1	0	RPE >15 + SOB	1	1	0	0	0
F	1 Tread	M	1	71	1.77	96	30.6425	106	94	53	49	113	110	74	75	39	35	01:34:00	141	134	84	74	193	191	80	87	520	630	6.08	6.7	1.69	1	1.17	3.15	3.73	8	9	unable to maintain pace	0	0	0	1	0	unable to maintain pace	0	0	0	1	0
G	1 Shut	M	1	70	1.7	84	29.0657	101	96.5	50	57	113	110	76	76	37	34	01:51:00	129	124	82	81	191	189	92	99	630	590	6.7	6.7	1.86	1.01	1.49	4.45	3.76	9	8.4	Reached 85% Hrmax	0	0	1	0	0	Missed 2 Cones	0	0	0	1	0
H	1 Shut	M	1	70	1.78	102.3	32.2876	115	98	61	74	112	112	78	85	34	27	01:23:00	123	138	77	84	143	155	78	92	520	450	6.08	6.08	1.69	1.05	1.2	2.12	1.7	8	7.2	SOB + RPE >15	1	1	0	0	0	SOB + RPE >16	1	1	0	0	0
I	1 Tread	M	1	65	1.82	93.3	28.1669	112	100	51	47	114	125	82	95	32	30	02:16:00	131	111	75	68	177	174	83	74	750	750	7.31	7.31	2.03	1.01	1.03	3.01	3.35	10	10	Reached 85% Hrmax	0	0	1	0	0	Reached 85% Hrmax	0	0	1	0	0
J	1 Tread	M	1	76	1.65	77	28.2828	106	93.5	61	62	133	140	102	107	31	33	02:40:00	150	149	76	74	166	185	84	82	420	360	5.47	5.47	1.52	1	1.97	1.32	2.52	7	6.2	Reached 85% Hrmax	0	0	1	0	0	Reached 85% Hrmax	0	0	1	0	0
K	1 Shut	M	1	73	1.75	98	32	116	91	73	72	144	130	127	127	17	3	05:23:00	124	124	85	77	177	181	110	109	358	500	5.47	6.08	1.52	1.28	0.92	3.04	3.97	6.19	7.5	SOB	1	0	0	0	0	SOB + missed 2 cones	1	0	0	1	0
L	1 Shut	M	1	73	1.67	74.9	26.8565	102	87	75	76	107	105	88	97	19	8	02:40:00	129	134	73	73	161	165	78	79	209	260	4.25	4.86	1.18	1.02	1.2	2.11	1.94	4.25	5.05	sever leg pain	0	0	0	0	1	calf pain	0	0	0	0	1
M	1 Tread	M	1	58	1.8	97.4	30.0617	110	94.5	82	75	142	142	108	110	34	32	03:43:00	133	131	87	90	162	177	91	89	880	830	7.92	7.92	2.2	1.11	1.01	3.23	5.23	11	10.49	RPE>15	0	1	0	0	0	Missed 2 Cones + SOB	1	0	0	1	0
[truncated: 49 more columns]
