# Supplementary material for: Cardiopulmonary response during incremental shuttle walking test in a hallway versus on treadmill in Phase IV cardiac rehabilitation: a cross-sectional study
Source: Sci Rep. 2023 Aug 7;13:12806. doi: 10.1038/s41598-023-39999-2 (PMC10406847; doi:10.1038/s41598-023-39999-2)
Supplement: Supplementary file 2 — Supplementary Information 2. [file 41598_2023_39999_MOESM2_ESM.xls]

## Sheet: Descriptive
Subject	Test	Gender	Age (yrs)	Stature (m)	Mass (kg)	BMI (kg.m-2)	Waist C (cm)	Leg L (cm)	HR rest (bpm)	HR peak (bpm)	1min HR rec (bpm)	Total HR rec (min)	SBP pre (mmHg)	DBP pre (mmHg)	SBP post (mmHg)	DBP post (mmHg)	Distance (m)	Speed (km.h-1)	Speed (m.s-1)	BLC rest (mmol.l-1)	BLC peak (mmol.l-1)	Duration (min)	Reason for stopping	Diagnosis	Medication
Pilot	1 Tread	M	20	1.77	69.5	22.1839	79	90	46	131	60	1899-12-31 01:30:00	123	83	158	86	1020	8.53	2.36944	1.96	2.3		completed test
	2 Shut								59	163	96	1899-12-31 09:11:00	130	84	176	86	1170	9.14	2.53889	2	2.96		completed test		Beta blockers	Ca channel blockers	ACE inhibitors	Nitrates	Antiplatelet	Anticoagulant	Statin	SSRI	ARA	Digoxin	Diuretics	anti depression	antacid
A	1 Tread	M	63	1.82	88.9	26.8385	104	100	87	135	120	1899-12-31 04:40:00	143	87	210	89	630	6.7	1.86111	0.75	4.82	9	SOB	Mitral Valve Replacement			x	x	x
	2 Shut								78	125	110	1899-12-31 04:44:00	156	90	218	102	550	6.7	1.86111	1.49	4.2	8.27	SOB+Dizzness
B	1 Tread	M	53	1.77	86.1	27.4825	94	91	56	112	60	1899-12-31 01:00:00	115	72	150	82	750	7.31	2.03056	1.09	2.66	10	RPE >15	CABG	x		x		x		x	x
	2 Shut								52	126	96	1899-12-31 03:17:00	101	64	170	80	880	7.92	2.2	1.49	8.57	11	Reached 85% Hrmax
C	1 Shut	M	60	1.85	79.8	23.3163	88	96	90	130	104	1899-12-31 01:24:00	112	75	138	77	660	7.31	2.03056	0.88	3.63	9.19	Missed 2 Cones	Dilated Cardiomyopathy									x	x	x
	2 Tread								83	135	94	1899-12-31 01:19:00	127	78	142	77	630	6.7	1.86111	0.93	2.92	9	RPE >15
D	1 Shut	F	58	1.62	71.7	27.3205	92	84	96	159	151	1899-12-31 02:07:00	139	83	135	80	440	5.47	1.51944	1.05	2.81	7.15	Reached 85% Hrmax	Chronic Fatigue syndrome												x
	2 Tread								85	153	150	1899-12-31 02:09:00	122	72	178	86	510	6.08	1.68889	0.81	3.19	7.54	Reached 85% Hrmax
E	1 Tread	F	72	1.55	76.9	32.0083	88	85	58	108	75	1899-12-31 01:46:00	147	80	145	79	275	4.86	1.35	0.97	1.1	5.2	unable to maintain pace	Angina				x	x
	2 Shut								66	110	89	1899-12-31 01:33:00	127	78	157	82	370	5.47	1.51944	1.2	1.52	6.32	RPE >15 + SOB
F	1 Tread	M	71	1.77	96	30.6425	106	94	53	113	74	1899-12-31 01:34:00	141	84	193	80	520	6.08	1.68889	1	3.15	8	unable to maintain pace	CABG	x				x
	2 Shut								49	110	75	1899-12-31 02:18:00	134	74	191	87	630	6.7	1.86111	1.17	3.73	9	unable to maintain pace
G	1 Shut	M	70	1.7	84	29.0657	101	96.5	57	110	76	1899-12-31 01:51:00	124	81	189	99	590	6.7	1.86111	1.49	3.76	8.4	Missed 2 Cones	PTCA with Stent+ Intermittent AF	x			x	x	x	x
	2 Tread								50	113	76	1899-12-31 03:56:00	129	82	191	92	630	6.7	1.86111	1.01	4.45	9	Reached 85% Hrmax
H	1 Shut	M	70	1.78	102.3	32.2876	115	98	74	112	85	1899-12-31 01:23:00	138	84	155	92	450	6.08	1.68889	1.2	1.7	7.2	SOB + RPE >15	CABG + DVT			x	x		x	x
	2 Tread								61	112	78	1899-12-31 02:19:00	123	77	143	78	520	6.08	1.68889	1.05	2.12	8	SOB + RPE >15
I	1 Tread	M	65	1.82	93.3	28.1669	112	100	51	114	82	1899-12-31 02:16:00	131	75	177	83	750	7.31	2.03056	1.01	3.01	10	Reached 85% Hrmax	CABG	x		x	x	x		x						x
	2 Shut								47	125	95	1899-12-31 03:00:00	111	68	174	74	750	7.31	2.03056	1.03	3.35	10	Reached 85% Hrmax
J	1 Tread	M	76	1.65	77	28.2828	106	93.5	61	133	102	1899-12-31 02:40:00	150	76	166	84	420	5.47	1.51944	1	1.32	7	Reached 85% Hrmax	CABG		x	x		x		x
	2 Shut								62	140	107	1899-12-31 03:15:00	149	74	185	82	360	5.47	1.51944	1.97	2.52	6.2	Reached 85% Hrmax
K	1 Shut	M	73	1.75	98	32	116	91	72	130	127	1899-12-31 05:23:00	124	77	181	109	500	6.08	1.68889	0.92	3.97	7.5	SOB + missed 2 cones	Atrial Fibrilation + arrythmia	x		x			x
	2 Tread								73	144	127	1899-12-31 03:58:00	124	85			358	5.47	1.51944	1.28	3.04	6.19	SOB
L	1 Shut	M	73	1.67	74.9	26.8565	102	87	76	105	97	1899-12-31 02:40:00	134	73	165	79	260	4.86	1.35	1.2	1.94	5.05	calf pain	CABG + Residual Angina			x		x		x
	2 Tread								75	107	88	1899-12-31 01:32:00	129	73	161	78	209	4.25	1.18056	1.02	2.11	4.25	sever leg pain
M	1 Tread	M	58	1.8	97.4	30.0617	110	94.5	82	142	108	1899-12-31 03:43:00	133	87	162	91	880	7.92	2.2	1.11	3.23	11	RPE>15	Angina + PTCA with stent			x		x		x
	2 Shut								75	142	110	1899-12-31 07:57:00	131	90	177	89	830	7.92	2.2	1.01	5.23	10.49	Missed 2 Cones + SOB

## Sheet: BLC
Subject	Test	Pre	Post	1min	2min	3min	4min	5min	6min	7min	8min	9min	10min
Pilot	1 Tread	1.96	2.3	1.97	1.83	1.58	1.65	0.52
	2 Shut	2	2.7	2.96	2.8	2.44	2.47	2.19	2.03	1.87	1.68	1.54
A	1 Tread	0.75	4.59	4.55	4.82	4.71	4.25	4.48
	2 Shut	1.49	3.62	4.2	4.1	3.97	3.91	3.84
B	1 Tread	1.09	2.52	2.66	2.58	2.64	2.5	2.36
	2 Shut	1.49	6.01	7.47	7.87	8.57	8.49	8.52
C	1 Shut	0.88	2.72	3.21	3.41	3.59	3.58	3.63
	2 Tread	0.93	2.19	2.49	2.74	2.92	2.88	2.9
D	1 Shut	1.05	2.3	2.6	2.81	2.69	2.6	2.62
	2 Tread	0.81	2.57	3.19	3.16	3.01	2.99	2.82
E	1 Tread	0.97	1.1	1.05	1	0.93	0.91	0.93
	2 Shut	1.2	1.3	1.46	1.45	1.49	1.52	1.5
F	1 Tread	1	2.22	2.77	2.8	3.02	3.09	3.15
	2 Shut	1.17	2.61	3.17	3.2	3.48	3.71	3.73
G	1 Shut	1.49	2.89	3.17	3.35	3.68	3.63	3.76
	2 Tread	1.01	3.51	3.91	4.18	4.27	4.44	4.45
H	1 Shut	1.2	1.39	1.66	1.7	1.63	1.54	1.52
	2 Tread	1.05	1.77	2.09	2.12	1.96	1.98	1.98
I	1 Tread	1.01	2.38	2.86	2.97	2.93	3.01	2.97
	2 Shut	1.03	2.44	3.15	3.25	3.3	3.34	3.35
J	1 Tread	1	1.2	1.32	1.28	1.13	1.14	1.04
	2 Shut	1.97	2.24	2.37	2.52	2.38	2.31	2.27	2.22
K	1 Shut	0.92	3.18	3.97	3.95	3.78	3.75	3.62
	2 Tread
L	1 Shut	1.2	1.26	1.82	1.94	1.84	1.8	1.74
	2 Tread	1.02	1.92	2.11	1.99	1.8	1.72	1.65
M	1 Tread	1.11	2.68	2.89	2.99	3.13	3.13	3.23	3.1	3.01
	2 Shut

## Sheet: HRmax
	Hr Peak
	SWT	Tread
A	125	135
B	126	112
C	130	135
D	159	153
E	110	108
F	110	113
G	110	113
H	112	112
I	125	114
J	140	133
K	130	144
L	105	107
M	142	142

## Sheet: post SBP
	post SBP				Post DBP
participants	ISWT	ITWT		participant	ISWT	ITWT
A	218	210		A	102	89
B	170	150		B	80	82
C	138	142		C	77	77
D	135	178		D	80	86
E	157	145		E	82	79
F	191	193		F	87	80
G	189	191		G	92	99
H	155	143		H	92	78
I	177	174		I	74	83
J	185	166		J	82	84
L	165	161		L	78	79
M	161	162		M	98	91

## Sheet: PEak BLC
participants	BLC
	shutt	Treadmill
A	4.2	4.82
B	8.57	2.66
C	3.63	2.92
D	2.81	3.19
E	1.52	1.1
F	3.73	3.15
G	3.76	4.45
H	1.7	2.12
I	3.35	3.01
J	2.52	1.32
K	3.97	3.04
L	1.94	2.11
M	5.23	3.23

## Sheet: DISTANCE
participants	Distance							Subject	Test	Distance (m)
								Pilot	1 Tread	1020
	Shutt	Treadmil							2 Shut	1170
A	550	630						A	1 Tread	630
B	880	750							2 Shut	550
C	660	630						B	1 Tread	750
D	440	510							2 Shut	880
E	370	275						C	1 Shut	660
F	630	520							2 Tread	630
G	590	630						D	1 Shut	440
H	450	520							2 Tread	510
I	750	750						E	1 Tread	275
J	360	420							2 Shut	370
K	500	358						F	1 Tread	520
L	260	209							2 Shut	630
M	830	880						G	1 Shut	590
									2 Tread	630
								H	1 Shut	450
									2 Tread	520
								I	1 Tread	750
									2 Shut	750
								J	1 Tread	420
									2 Shut	360
								K	1 Shut	500
									2 Tread	358
								L	1 Shut	260
									2 Tread	209
								M	1 Tread	880
									2 Shut	830
